# Supplementary material for: Fluorescent Albumin-Binding N-Propylbenzene Indolenine-Based Squaraines as Potential Candidates for Prostate Cancer Photodynamic Therapy Photosensitizers
Source: Int J Mol Sci. 2025 Nov 13;26(22):10989. doi: 10.3390/ijms262210989 (PMC12652113; doi:10.3390/ijms262210989)
Supplement: Supplementary file 1 [file ijms-26-10989-s001.zip]

Archive with 1 entries (1 files):
- ijms-3954417-supplementary.pdf
